# Supplementary material for: Iron dyshomeostasis, lipid peroxidation and perturbed expression of cystine/glutamate antiporter in Alzheimer’s disease: Evidence of ferroptosis
Source: Redox Biol. 2020 Mar 5;32:101494. doi: 10.1016/j.redox.2020.101494 (PMC7083890; doi:10.1016/j.redox.2020.101494)
Supplement: Multimedia component 2 [file mmc2.xml]

<?xml version="1.0" encoding="UTF-8" standalone="no"?><data:data><datasets><author>po-wah.so@kcl.ac.uk</author><type>0</type><dataset><value>3</value><reason>Other (please explain)</reason><comments>all data is in the article and supplemental.</comments></dataset></datasets></data:data>
